# Supplementary material for: Impact of Quorum Sensing Molecules on Plant Growth and Immune System
Source: Front Microbiol. 2020 Jul 16;11:1545. doi: 10.3389/fmicb.2020.01545 (PMC7378388; doi:10.3389/fmicb.2020.01545)
Supplement: TABLE S2 — Measured values. Experimentally acquired values for root length, plant biomass and induction of gene expression. Data were used in Figures 1–4 as the basis for normalization. Values for acetone-pretreated plants were set to 100%. [file Table_2.XLSX]

## Sheet: root elongation
Supplemental Table S2. A
Supplemental Dataset 3. The length of roots (mm) measured after 3 weeks of transferring one-week-old Col-0 seedlings into 1/2-strength medium supplemented with different AHL in individual and in combination.
AHL-treatment	A					B					D					E					AB					AD					AE					BD					BE					DE
Experiment no.	I	II	III	IV	V	I	II	III	IV	V	I	II	III	IV	V	I	II	III	IV	V	I	II	III	IV	V	I	II	III	IV	V	I	II	III	IV	V	I	II	III	IV	V	I	II	III	IV	V	I	II	III	IV
Length (mm)	75	57		75	83	59	58		55	67	41	34		72	66	41	78		70	51	44	57	72	79	50	43	43		37	59	67	70		50	82	50	63		38	45	40	77		65	62	45	52	74	64
	61	69		81	79	48	84		57	60	53	64		70	65	38	73		63	85	43	61	76	42	30	32	45		28	42	43	57		54	79	47	70		42	58	30	60		53	78	41	69	65	58
	71	56		82	86	42	34		47	50	21	64		80	55	32	60		64	52	36	42	70	52	58	35	67		39	71	63	55		42	74	36	50		47	27	30	78		42	51	56	69	63	45
	57	60		75	72	37	78		63	63	31	54		81	70	39	66		39	85	43	48	76	67	63	39	36		40	61	43	56		66	65	50	69		48	41	29	69		69	26	35	74	74	58
	61	54		76	78	52	81		44	62	62	56		64	44	50	80		55	83	51	46	67	69	55	20	47		38	43	46	43		60	78	37	68		76	72	33	53		71	64	51	68	65	67
	52	87		56	55	56	69		59	65	33	41		59	48	37	79		68	80	46	42	71	67	60	52	71		47	55	33	46		71	43	40	59		48	34	25	62		53	80	38	75	62	52
	49	77		45	85	61	60		73	63	39	51		80	48	46	61		45	75	45	71	36	70	72	29	50		26	32	35	53		50	52	47	39		65	39	23	61		56	77	56	76	72	51
	68	61		53	83	56	60		56	65	24	41		74	50	50	79		64	77	33	57	78	77	47	25	31		44	59	23	48		45	44	34	63		48	41	41	57		66	73	37	74	42	61
	75	63		50	75	52	65		69	58	42	55		45	38	47	82		42	51	35	44	61	38	66	47	36		28	77	39	55		61	40	42	65		63	44	35	55		75	58	36	80	72	67
	64	67		82	76	25	82		61	74	32	58		51	38	44	72		66	62	41	49	52	60	66	44	44		22	67	41	75		52	79	28	54		55	38	45	69		74	45	46	39	49	57
	27	87		74	69	46	33		58	79	21	50		33	57	51	83		65	57	36	85	73	80	65	48	42		44	47	38	54		65	61	31	64		40	50	24	70		51	53	38	75	60	56
	26	80		81	78	35	78		48	49	32	69		27	70	48	56		61	62	39	48	70	76	65	53	40		41	74	49	54		46	79	39	36		52	61	26	64		41	60	38	35	64	64
	39	68		76	64	48	69		45	52	21	66		54	41	49	80		52	78	42	56	79	64	62	51	37		52	56	36	70		64	60	39	66		52	53	27	66		40	51	43	71	48	48
	37	44		83	55	36	83		38	78	37	59		24	52	42	69		74	62	42	65	80	78	68	39	50		34	70	34	48		56	77	27	61		53	50	40	64		70	46	39	54	35	51
	27	44		74	70	51	78		51	67	24	43		53	62	43	78		70	61	41	85	78	66	64	45	33		43	31	24	75		65	42	40	45		55	39	34	65		47	36	30	79	57	59
	30	55		77	65	44	33		32	67	25	62		44	67	35	44		45	39	42	84	61	79	47	26	39		25	43	37	62		60	70	38	48		69	59	30	68		64	34	35	80	39	53
	35	45		79	59	42	47		52	54	28	62		77	64	42	57		72	52	47	89	75	81	76	58	65		58	64	51	61		72	83	29	57		44	71	25	62		63	45	42	61	59	62
	31	38		71	73	44	58		74	66	29	67		66	58	37	68		68	41	39	85	49	35	66	41	31		47	50	60	41		42	76	36	48		59	53	28	68		37	30	36	77	78	63
	84	55		81	58	48	31		68	64	44	57		76	47	41	43		62	70	48	49	80	67	66	49	56		58	53	59			73	55	55	64		48	62	35	59		72	54	32	72	40	51
	61	46		76	60	52	46		73	69	78	71		42	41	34	77		82	56	38	52	57	78	65	33	54		65	55	44			71	85	54	60		58	62	27	61		50	62	53	66	79	66
	50	64		74	48	33	72		65	70	63	60		71	64	38	62		80	79	45	41	76	50	65	51	55		54	73				75	67	45	42		74	52		45		62	43	48	70	69	59
	37			33	66	35			78	67	63	55		50	68	38			77	78	53	44	80	56	62	52	60		58	73				79	44	44	47		47	58				71	72	65	70	83	65
	48			66	44	38			76	71	63	61		63	36	60			58	54	54	41	74	38	68	45			55	62				61	38	37			38	27				58	26	34	72	83	56
	53			41	42	34			69	52	55	58		66	73	47			66	42	47		55	46	64	48			63	40				48	33	48			49	52				64	57	74	64	38	59
	39			51	49	32			73	74	44	75		70	56	44			69	77	45		61	42	49				61	66				78	73	43				20				67	66	54		44	69
	47			75	53	33			75	35		72			66	40			73	79	58		49	75	69				54	61				73	60	49				56				73	26	59		35
	38			59	65	50				73					74				65	41			44		65				56	50				79	71	43				27					60	49
	36				80	27				60					70				69	76					65					73					43					57					51
					61					72					70					60					74					70					74					56					36
					73					76					51					71					70					75					60					71					77
					33					73					39					49					68					66					67					59					77
					35															36					32					52										63					61
																									65					36										56					27
																									66					63										56					70
																														71										60					66
																														64										50
Mean	60.8611					57.2547					53.7383					59.486					58.8162					49.156					57.2917					49.844					53.0784					57.6015
SD	16.4456					15.0016					15.6762					15.1174					14.5949					13.641					14.8316					11.9429					16.5785					13.2608
A	oxo-C6-HSL
B	oxo-C8-HSL
D	oxo-C12-HSL
E	oxo-C14-HSL
[truncated: 31 more columns]

## Sheet: biomass
Supplemental Table S2. B
Supplemental Dataset 3. The biomass (mg) of Col-0 plants measured after 3 weeks of transferring one-week-old Col-0 seedlings into 1/2-strength medium supplemented with different AHL in individual and in combination. The outliers were removed before analysis.
AHL treatment	Experiment no.	Biomass	Normalized all values	Outlier	Normalized positive values	Average	SD
A	I	24.5917	96.7878	TRUE		128.121	13.8282
		32.6091	128.343	FALSE	128.343
		32.99	129.842	FALSE	129.842
	II	15.14	121.39	FALSE	121.39
		9.75	78.173	TRUE
		14.03	112.49	FALSE	112.49
	III	62.95	215.878	TRUE
		11.3444	38.9	TRUE
		40.39	138.512	FALSE	138.512
	IV	12.125	114.768	FALSE	114.768
		24.3333	230.324	TRUE
		8	75.723	TRUE
	V	5	117.391	FALSE	117.391
		5.33333	125.217	FALSE	125.217
		4.66667	109.565	FALSE	109.565
		5	117.391	FALSE	117.391
		5.33333	125.217	FALSE	125.217
		5	117.391	FALSE	117.391
		5.33333	125.217	FALSE	125.217
		5	117.391	FALSE	117.391
		5.33333	125.217	FALSE	125.217
	VI	7	150	FALSE	150
		7.33333	157.143	FALSE	157.143
		6.33333	135.714	FALSE	135.714
		6	128.571	FALSE	128.571
		7	150	FALSE	150
		5.66667	121.429	FALSE	121.429
		7.33333	157.143	FALSE	157.143
		5.66667	121.429	FALSE	121.429
B	I	27.33	107.565	FALSE	107.565	102.397	18.9241
		33.5417	132.013	FALSE	132.013
		24.2273	95.3536	FALSE	95.3536
	II	12.26	98.2984	FALSE	98.2984
		11.45	91.804	FALSE	91.804
		15.62	125.238	FALSE	125.238
	III	63.1	216.392	TRUE
		27.13	93.0384	FALSE	93.0384
		24.17	82.8875	FALSE	82.8875
	IV	20.25	191.674	TRUE
		10.8889	103.067	FALSE	103.067
		10.5	99.3865	FALSE	99.3865
	V	3.33333	78.2609	FALSE	78.2609
		3.33333	78.2609	FALSE	78.2609
		3.66667	86.087	FALSE	86.087
		4.33333	101.739	FALSE	101.739
		3.66667	86.087	FALSE	86.087
		4	93.913	FALSE	93.913
		3	70.4348	TRUE
		3.33333	78.2609	FALSE	78.2609
		3.25	76.3043	FALSE	76.3043
	VI	6	128.571	FALSE	128.571
		6	128.571	FALSE	128.571
		6.33333	135.714	FALSE	135.714
		6	128.571	FALSE	128.571
		5.66667	121.429	FALSE	121.429
		5	107.143	FALSE	107.143
		5.66667	121.429	FALSE	121.429
		4.66667	100	FALSE	100
		4	85.7143	FALSE	85.7143
D	I	23.2667	91.5728	FALSE	91.5728	107.228	8.70367
		28.8091	113.387	FALSE	113.387
		28.8091	113.387	FALSE	113.387
	III	8.35556	28.6542	TRUE
		10.8	37.037	TRUE
		14.325	49.1255	TRUE
	IV	10.8889	103.067	FALSE	103.067
		10.1111	95.7055	FALSE	95.7055
		10.5	99.3865	FALSE	99.3865
	V	7.33333	172.174	TRUE
		8.66667	203.478	TRUE
		7	164.348	TRUE
		4.66667	109.565	FALSE	109.565
		4	93.913	FALSE	93.913
		4.66667	109.565	FALSE	109.565
		5	117.391	FALSE	117.391
		4.33333	101.739	FALSE	101.739
		5	117.391	FALSE	117.391
	VI	5.66667	121.429	FALSE	121.429
		5	107.143	FALSE	107.143
		5.66667	121.429	FALSE	121.429
		5	107.143	FALSE	107.143
		5.33333	114.286	FALSE	114.286
		4.66667	100	FALSE	100
		5	107.143	FALSE	107.143
		4.66667	100	FALSE	100
		5	107.143	FALSE	107.143
E	I	36.1091	142.118	FALSE	142.118	118.39	24.0622
		6.44545	25.368	TRUE
		28.1636	110.846	FALSE	110.846
	II	19.75	158.352	FALSE	158.352
		12.52	100.383	FALSE	100.383
		6.18889	49.6214	TRUE
	III	28.53	97.8395	FALSE	97.8395
		38.8	133.059	FALSE	133.059
		22.66	77.7092	FALSE	77.7092
	IV	12.7778	120.947	FALSE	120.947
		24.7778	234.531	TRUE
		9.75	92.2875	FALSE	92.2875
	V	5.66667	133.043	FALSE	133.043
		4.66667	109.565	FALSE	109.565
		5.33333	125.217	FALSE	125.217
		4.66667	109.565	FALSE	109.565
		4.66667	109.565	FALSE	109.565
		4.33333	101.739	FALSE	101.739
		4.33333	101.739	FALSE	101.739
		4.33333	101.739	FALSE	101.739
		4.66667	109.565	FALSE	109.565
	VI	7	150	FALSE	150
		7.33333	157.143	FALSE	157.143
		5	107.143	FALSE	107.143
		7.66667	164.286	FALSE	164.286
		7	150	FALSE	150
		6	128.571	FALSE	128.571
		5	107.143	FALSE	107.143
		3.66667	78.5714	FALSE	78.5714
AB	VII	6.66667	116.505	FALSE	116.505	112.913	22.4548
		4.66667	81.5534	FALSE	81.5534
		6.33333	110.68	FALSE	110.68
		6.66667	116.505	FALSE	116.505
		7.33333	128.155	FALSE	128.155
		6	104.854	FALSE	104.854
		7.33333	128.155	FALSE	128.155
		4.66667	81.5534	FALSE	81.5534
		7.33333	128.155	FALSE	128.155
	I	14.5583	57.2986	TRUE
		14.5727	57.3553	TRUE
		13.1364	51.702	TRUE
	II	10.14	81.3007	FALSE	81.3007
		14.4125	115.557	FALSE	115.557
		17.77	142.477	FALSE	142.477
	III	17.55	60.1852	TRUE
		16.32	55.9671	TRUE
		22.97	78.7723	FALSE	78.7723
	IV	10.1111	95.7055	FALSE	95.7055
		54.625	517.05	TRUE
		7.66667	72.5679	FALSE	72.5679
	V	5.33333	125.217	FALSE	125.217
		5.66667	133.043	FALSE	133.043
		5.33333	125.217	FALSE	125.217
		6	140.87	FALSE	140.87
		4.33333	101.739	FALSE	101.739
		4.66667	109.565	FALSE	109.565
		5.33333	125.217	FALSE	125.217
		4.33333	101.739	FALSE	101.739
		4.66667	109.565	FALSE	109.565
	VI	7	150	FALSE	150
		6.66667	142.857	FALSE	142.857
		6	101.408	FALSE	101.408
		7.66667	164.286	FALSE	164.286
		6.66667	112.676	FALSE	112.676
		5.66667	95.7746	FALSE	95.7746
		6	101.408	FALSE	101.408
		5.33333	90.1408	FALSE	90.1408
AD	I	18.19	71.5921	FALSE	71.5921	87.193	12.3801
		11.9818	47.158	TRUE
		23.3889	92.0539	FALSE	92.0539
	III	13.7625	47.1965	TRUE
		35.5778	122.009	TRUE
		30.8889	105.929	FALSE	105.929
	IV	8.5	80.4557	FALSE	80.4557
		8.25	78.0894	FALSE	78.0894
		8.25	78.0894	FALSE	78.0894
	V	3.33333	78.2609	FALSE	78.2609
		3.33333	78.2609	FALSE	78.2609
		3	70.4348	FALSE	70.4348
		3	70.4348	FALSE	70.4348
		3.33333	78.2609	FALSE	78.2609
		3.66667	86.087	FALSE	86.087
		3.33333	78.2609	FALSE	78.2609
		3.33333	78.2609	FALSE	78.2609
		3.33333	78.2609	FALSE	78.2609
	VI	4.33333	92.8571	FALSE	92.8571
		5	107.143	FALSE	107.143
		4.66667	100	FALSE	100
		4.66667	100	FALSE	100
		4.66667	100	FALSE	100
		4.33333	92.8571	FALSE	92.8571
		5	107.143	FALSE	107.143
		4.66667	100	FALSE	100
		4.33333	92.8571	FALSE	92.8571
		4.66667	100	FALSE	100
		3.33333	71.4286	FALSE	71.4286
AE	I	28.35	111.58	FALSE	111.58	102.366	17.4146
		24.8125	97.6569	FALSE	97.6569
		15.36	60.4538	FALSE	60.4538
	II	4.82	38.6459	TRUE
		12.08	96.8552	FALSE	96.8552
		5.01	40.1693	TRUE
	III	15.8875	54.4839	TRUE
		12.525	42.9527	TRUE
		39.8	136.488	FALSE	136.488
	IV	7.75	73.3567	FALSE	73.3567
		8.9	84.2419	FALSE	84.2419
		11.5	108.852	FALSE	108.852
	V	4.66667	109.565	FALSE	109.565
		4	93.913	FALSE	93.913
		3.66667	86.087	FALSE	86.087
		4	93.913	FALSE	93.913
		4	93.913	FALSE	93.913
		5	117.391	FALSE	117.391
		4.66667	109.565	FALSE	109.565
		5	117.391	FALSE	117.391
		4.66667	109.565	FALSE	109.565
	VI	5.66667	121.429	FALSE	121.429
		4.66667	100	FALSE	100
		6	128.571	FALSE	128.571
		4.66667	100	FALSE	100
		5.66667	121.429	FALSE	121.429
		5.33333	114.286	FALSE	114.286
		4.33333	92.8571	FALSE	92.8571
		3.66667	78.5714	FALSE	78.5714
		4.83333	103.571	FALSE	103.571
BD	I	29.8667	117.549	TRUE		89.2728	13.7427
		23.58	92.806	FALSE	92.806
		36.7889	144.794	TRUE
	III	17.0875	58.5991	FALSE	58.5991
		10.05	34.465	TRUE
		40.42	138.615	TRUE
	IV	7.55556	71.5162	FALSE	71.5162
		8.375	79.2726	FALSE	79.2726
		7.55556	71.5162	FALSE	71.5162
	V	4.66667	109.565	FALSE	109.565
		4	93.913	FALSE	93.913
		3.66667	86.087	FALSE	86.087
		4.66667	109.565	FALSE	109.565
		4	93.913	FALSE	93.913
		3.66667	86.087	FALSE	86.087
		3.66667	86.087	FALSE	86.087
		3.66667	86.087	FALSE	86.087
		3.33333	78.2609	FALSE	78.2609
	VI	4.66667	100	FALSE	100
		4.33333	92.8571	FALSE	92.8571
		5	107.143	FALSE	107.143
		5.33333	114.286	FALSE	114.286
		3.66667	78.5714	FALSE	78.5714
		4.66667	100	FALSE	100
		4.33333	92.8571	FALSE	92.8571
		4	85.7143	FALSE	85.7143
		3.66667	78.5714	FALSE	78.5714
BE	I	28.7111	113.001	FALSE	113.001	95.3726	17.1518
		22.3545	87.9829	FALSE	87.9829
		15.15	59.6273	FALSE	59.6273
	II	11.01	88.2762	FALSE	88.2762
		15.92	127.644	FALSE	127.644
		8.08	64.784	FALSE	64.784
	III	6.87	23.5597	TRUE
		13.85	47.4966	TRUE
		10.7	36.6941	TRUE
	IV	11.5556	109.378	FALSE	109.378
		8.5	80.4557	FALSE	80.4557
		11.5556	109.378	FALSE	109.378
	V	4	93.913	FALSE	93.913
		5.33333	125.217	FALSE	125.217
		4.33333	101.739	FALSE	101.739
		4	93.913	FALSE	93.913
		4.66667	109.565	FALSE	109.565
		3.33333	78.2609	FALSE	78.2609
		4.66667	109.565	FALSE	109.565
		4.66667	109.565	FALSE	109.565
		4.5	105.652	FALSE	105.652
	VI	4.33333	92.8571	FALSE	92.8571
		5.33333	114.286	FALSE	114.286
		4	85.7143	FALSE	85.7143
		3.66667	78.5714	FALSE	78.5714
		4	85.7143	FALSE	85.7143
		4.33333	92.8571	FALSE	92.8571
		4.66667	100	FALSE	100
		3.66667	78.5714	FALSE	78.5714
		3.66667	78.5714	FALSE	78.5714
DE	VII	3.33333	58.2524	FALSE	58.2524	104.929	23.8319
		5	87.3786	FALSE	87.3786
		6.66667	116.505	FALSE	116.505
		7	122.33	FALSE	122.33
		6.33333	110.68	FALSE	110.68
		9	157.282	FALSE	157.282
		5.66667	99.0291	FALSE	99.0291
		8.33333	145.631	FALSE	145.631
	I	21.6273	85.1205	FALSE	85.1205
		28.2778	111.296	FALSE	111.296
		26.7833	105.414	FALSE	105.414
	III	8.66	29.6982	TRUE
		11.8	40.4664	TRUE
		10.0111	34.3317	TRUE
	IV	11	104.119	FALSE	104.119
		11	104.119	FALSE	104.119
		8.66667	82.0333	FALSE	82.0333
	V	3.66667	86.087	FALSE	86.087
		3.33333	78.2609	FALSE	78.2609
		3.66667	86.087	FALSE	86.087
		4.33333	101.739	FALSE	101.739
		4	93.913	FALSE	93.913
		3.66667	86.087	FALSE	86.087
		4	93.913	FALSE	93.913
		4.33333	101.739	FALSE	101.739
		5.33333	125.217	FALSE	125.217
	VI	7.33333	157.143	FALSE	157.143
		7	150	FALSE	150
		5.66667	121.429	FALSE	121.429
		5.66667	121.429	FALSE	121.429
		5.33333	90.1408	FALSE	90.1408
		5	84.507	FALSE	84.507
		5.66667	95.7746	FALSE	95.7746
		5.33333	90.1408	FALSE	90.1408
ABD	VII	3.66667	64.0777	TRUE		114.749	25.3084
		4	69.9029	FALSE	69.9029
		8.33333	145.631	FALSE	145.631
		9	157.282	FALSE	157.282
		7.33333	128.155	FALSE	128.155
		7	122.33	FALSE	122.33
		6.66667	116.505	FALSE	116.505
		17.6667	308.738	TRUE
		8.4	146.796	FALSE	146.796
	I	8.18333	32.2079	TRUE
		20.5182	80.7554	FALSE	80.7554
		20	78.7159	FALSE	78.7159
	III	9.12	31.2757	TRUE
		25.1286	86.1748	FALSE	86.1748
		16.1222	55.2888	TRUE
	IV	17.375	164.461	FALSE	164.461
		13.2	124.943	FALSE	124.943
		14.375	136.065	FALSE	136.065
	V	3	70.4348	FALSE	70.4348
		3	70.4348	FALSE	70.4348
		3.66667	86.087	FALSE	86.087
		7	164.348	FALSE	164.348
		5.33333	125.217	FALSE	125.217
		5.33333	125.217	FALSE	125.217
		4	93.913	FALSE	93.913
		4	93.913	FALSE	93.913
		3.66667	86.087	FALSE	86.087
	VI	5.66667	121.429	FALSE	121.429
		5.66667	121.429	FALSE	121.429
		6.66667	142.857	FALSE	142.857
		5.66667	121.429	FALSE	121.429
		6.66667	112.676	FALSE	112.676
		7.33333	123.944	FALSE	123.944
		6.66667	112.676	FALSE	112.676
		6.66667	112.676	FALSE	112.676
ABE	VII	6.33333	110.68	FALSE	110.68	119.691	25.416
		7.66667	133.981	FALSE	133.981
		9	157.282	FALSE	157.282
		9.66667	168.932	FALSE	168.932
		18.3333	320.388	TRUE
		14	244.66	TRUE
		9	157.282	FALSE	157.282
		7.66667	133.981	FALSE	133.981
	I	16.11	63.4057	TRUE
		15.8111	62.2293	TRUE
		28.5083	112.203	FALSE	112.203
	II	13.81	110.726	FALSE	110.726
		14.21	113.933	FALSE	113.933
		8.75	70.1559	TRUE
	III	9.4	32.2359	TRUE
		23.86	81.8244	FALSE	81.8244
		7.96667	27.3205	TRUE
	IV	8.25	78.0894	FALSE	78.0894
		8.77778	83.085	FALSE	83.085
		7.5	70.9904	TRUE
	V	3.66667	86.087	FALSE	86.087
		5.33333	125.217	FALSE	125.217
		4.66667	109.565	FALSE	109.565
		5	117.391	FALSE	117.391
		5	117.391	FALSE	117.391
		5	117.391	FALSE	117.391
		4.33333	101.739	FALSE	101.739
	VI	6.33333	135.714	FALSE	135.714
		8	171.429	FALSE	171.429
		7.33333	123.944	FALSE	123.944
		7	150	FALSE	150
		7.33333	123.944	FALSE	123.944
		5.66667	95.7746	FALSE	95.7746
		6.33333	107.042	FALSE	107.042
		6.33333	107.042	FALSE	107.042
ADE	VII	5.66667	99.0291	FALSE	99.0291	121.025	22.7746
		7.66667	133.981	FALSE	133.981
		9	157.282	FALSE	157.282
		3.66667	64.0777	TRUE
		7.33333	128.155	FALSE	128.155
		8.66667	151.456	FALSE	151.456
		8.66667	151.456	FALSE	151.456
		7.33333	128.155	FALSE	128.155
		7.75	135.437	FALSE	135.437
	I	31.3273	123.298	FALSE	123.298
		31.4111	123.628	FALSE	123.628
		26.55	104.495	FALSE	104.495
	IV	8.75	82.8221	FALSE	82.8221
		23	217.704	TRUE
		8.75	82.8221	FALSE	82.8221
	V	6.33333	148.696	FALSE	148.696
		5.33333	125.217	FALSE	125.217
		5.33333	125.217	FALSE	125.217
		5.66667	133.043	FALSE	133.043
		6.66667	156.522	FALSE	156.522
		6	140.87	FALSE	140.87
		5	117.391	FALSE	117.391
		3.66667	86.087	FALSE	86.087
		4.33333	101.739	FALSE	101.739
	VI	6.33333	135.714	FALSE	135.714
		6.33333	135.714	FALSE	135.714
		5	107.143	FALSE	107.143
		6.66667	112.676	FALSE	112.676
		6	101.408	FALSE	101.408
		5.33333	90.1408	FALSE	90.1408
		5.33333	90.1408	FALSE	90.1408
BDE	VII	6.66667	116.505	FALSE	116.505	115.072	12.6319
		7	122.33	FALSE	122.33
		5.33333	93.2039	FALSE	93.2039
		3	52.4272	TRUE
		6.33333	110.68	FALSE	110.68
		6.66667	116.505	FALSE	116.505
		4.4	76.8932	TRUE
	I	29.8455	117.466	FALSE	117.466
		15.4545	60.8259	TRUE
		27.12	106.739	FALSE	106.739
	III	15.12	51.8519	TRUE
		24.52	84.0878	TRUE	84.0878
		10.4556	35.8558	TRUE
	IV	10.1111	95.7055	FALSE	95.7055
		10.25	97.0202	FALSE	97.0202
		7.625	72.1735	TRUE
	V	5.33333	125.217	FALSE	125.217
		5	117.391	FALSE	117.391
		5.33333	125.217	FALSE	125.217
		5	117.391	FALSE	117.391
		5	117.391	FALSE	117.391
		5	117.391	FALSE	117.391
	VI	4.66667	100	FALSE	100
		6	128.571	FALSE	128.571
		6	128.571	FALSE	128.571
		6	128.571	FALSE	128.571
		7	118.31	FALSE	118.31
		7.33333	123.944	FALSE	123.944
		7.66667	129.577	FALSE	129.577
		7.33333	123.944	FALSE	123.944
ABDE	VII	5.66667	99.0291	FALSE	99.0291	92.1785	15.4206
		4	69.9029	FALSE	69.9029
		4	69.9029	FALSE	69.9029
		5	87.3786	FALSE	87.3786
		6	104.854	FALSE	104.854
		5	87.3786	FALSE	87.3786
		6	104.854	FALSE	104.854
		4	69.9029	FALSE	69.9029
	I	29.7167	116.959	FALSE	116.959
	IV	10.5	99.3865	FALSE	99.3865
		7.11111	67.3094	FALSE	67.3094
		10.375	98.2033	FALSE	98.2033
	V	3.66667	86.087	FALSE	86.087
		4	93.913	FALSE	93.913
		4	93.913	FALSE	93.913
		3.66667	86.087	FALSE	86.087
		3.33333	78.2609	FALSE	78.2609
		3.66667	86.087	FALSE	86.087
		3.66667	86.087	FALSE	86.087
		3.66667	86.087	FALSE	86.087
		3.5	82.1739	FALSE	82.1739
	VI	6.33333	107.042	FALSE	107.042
		7.33333	123.944	FALSE	123.944
		7	118.31	FALSE	118.31
		6	101.408	FALSE	101.408
control	VII	5.3	92.6214	FALSE	92.6214	100	14.7479
		5.5	96.1165	FALSE	96.1165
		6	104.854	FALSE	104.854
		5.33333	93.2039	FALSE	93.2039
		6	104.854	FALSE	104.854
		6.2	108.35	FALSE	108.35
	I	32.2917	127.093	FALSE	127.093
		27.35	107.644	FALSE	107.644
		18	71.2408	FALSE	71.2408
	II	8.76667	70.2895	FALSE	70.2895
		13.48	108.08	FALSE	108.08
	III	29.16	100	FALSE	100
	IV	13	123.05	FALSE	123.05
		10.25	97.0202	FALSE	97.0202
		8.44444	79.9299	FALSE	79.9299
	V	4	93.913	FALSE	93.913
		3.66667	86.087	FALSE	86.087
		4	93.913	FALSE	93.913
		4	93.913	FALSE	93.913
		4.33333	101.739	FALSE	101.739
		4.33333	101.739	FALSE	101.739
		4.66667	109.565	FALSE	109.565
		4.33333	101.739	FALSE	101.739
		5.66667	133.043	FALSE	133.043
	VI	5.33333	114.286	FALSE	114.286
		3.33333	71.4286	FALSE	71.4286
		4.66667	100	FALSE	100
		5.33333	114.286	FALSE	114.286
		5.66667	95.7746	FALSE	95.7746
		6.66667	112.676	FALSE	112.676
		6	101.408	FALSE	101.408
		5.33333	90.1408	FALSE	90.1408
A	oxo-C6-HSL
B	oxo-C8-HSL
D	oxo-C12-HSL
E	oxo-C14-HSL

## Sheet: gene expression
Supplemental Table S2. C
Supplemental Dataset 3. Gene expression values of WRKY22, WRKY29, GST6 and Hsp70 in Col-0 after 3 day pretreatment with different AHL in individual and in combination and additional challenge with 100 nM flg22 for 2 h. All the values were normalized to acetone treated Col-0.
Treatment	A				B				D				E				AB				AD				AE				BD				BE				DE				ABD				ABE				ADE
Tested gene	WRKY22	WRKY29	GST6	Hsp70	WRKY22	WRKY29	GST6	Hsp70	WRKY22	WRKY29	GST6	Hsp70	WRKY22	WRKY29	GST6	Hsp70	WRKY22	WRKY29	GST6	Hsp70	WRKY22	WRKY29	GST6	Hsp70	WRKY22	WRKY29	GST6	Hsp70	WRKY22	WRKY29	GST6	Hsp70	WRKY22	WRKY29	GST6	Hsp70	WRKY22	WRKY29	GST6	Hsp70	WRKY22	WRKY29	GST6	Hsp70	WRKY22	WRKY29	GST6	Hsp70	WRKY22
ddCt values	-0.818311	-0.852284	0.0274025	-3.89887	-0.480892	-0.192279	-0.294313	0.630873	0.603097	0.542752	0.499865	1.2419	2.09145	1.74259	1.25361	1.02286	-0.530252	0.0839317	0.111812	-0.231063	0.831073	0.789257	0.000608347	1.1378	0.577423	0.252343	0.467225	1.2461	0.127564	0.0204962	0.426288	1.26433	0.0674444	-1.13634	0.412495	0.440908	0.715228	0.183722	0.655111	0.2679	0.0933288	0.632717	-0.185198	0.225163	1.2225	1.28259	-0.0725212	0.736	0.216164
	-0.116299	-0.412101	-0.473382	-0.00220771	0.261853	0.69253	0.0757347	-0.867176	0.190591	0.322754	0.351948	-1.52629	0.635031	0.932121	-0.162677	-0.889764	0.128131	0.536177	-0.307977	0.149029	0.55622	1.56259	0.42404	1.29851	0.0462064	0.621707	0.272571	0.983642	1.36549	0.84499	-0.00419229	1.75968	1.00105	-0.852075	-0.25037	-0.192315	1.3383	-0.135911	0.0626782	0.476168	1.06272	0.0575066	0.0966022	0.72618	-0.139736	-0.0131895	0.156628	-0.111804	0.196876
	-0.581321	-0.0548711	-0.434545	-0.725444	0.0130579	-0.432038	-0.357157	-0.670686	0.130599	0.334601	-0.0560694	0.405975	1.1394	0.572621	0.401628	0.987192	0.356095	0.871821	-1.01769	0.200244	-0.309753	1.03456	-0.35218	2.09936	-0.132007	1.02083	-0.290224	0.0023795	-0.172729	-0.159229	-0.117487	0.75464	0.198328	-0.169016	0.21855	0.201351	1.65744	0.813229	0.621198	1.37899	0.425566	-0.0069528	-0.224766	-0.11716	0.538435	0.7316	0.119296	0.732098	0.930337
	-0.265276	-0.213903	-0.401066	0.86565	0.381034	0.210768	-0.25755	-1.16417	0.871671	-0.113185	0.313334	0.586642	0.635031	1.7983	0.106814	1.98485	-0.22073	0.0960988	0.37195	0.202974	0.71303	-0.155869	-0.336853	1.43176	0.504272	0.586218	0.27204	1.01492	1.12946	-0.136921	0.270508	0.344762	1.2083	-0.169625	0.0765852	0.157444	1.46023	0.821731	0.199209	-1.27396	1.37872	0.743634	0.459778	-0.315729	0.20646	1.52179	0.527806	1.68461	0.379697
	-1.588	-0.281122	-0.0512194	0.0317606	-0.31925	-0.435318	0.601318	-1.20592	0.525961	1.31369	0.568175	-0.0313185	1.30963	1.29436	-0.166977	-0.716704	0.0983176	-0.990986	0.0361032	-0.942627	-0.133936	2.08911	0.570062	-0.254921	0.357616	-0.065593	0.59539	0.916923	0.614371	0.895971	-0.11916	0.858359	1.11583	-0.31694	0.415735	0.289198	0.448072	1.83472	0.774111	1.08352	1.10676	0.545028	0.0780892	-0.0631476	0.662734	0.0674467	0.802425	-0.52685	1.16745
	-0.471397	-0.0245814	-0.246803	-3.87229	-0.0606786	0.370141	-0.153567	0.380091	0.526611	0.448788	0.558478	0.323413	0.677563	1.31312	1.13832	-0.0168166	-0.455167	-0.613519	0.212199	-0.348058	0.422191	1.45115	-0.524795	0.490074	0.155844	0.273422	0.349479	0.671246	0.209898	0.215595	0.327199	0.0306564	0.264818	0.00585556	0.411822	0.192802	0.479788	0.563586	0.55842	0.638208	0.425566	0.228345	0.602488	0.775571	0.124482	0.204366	0.736268	1.0873	0.247505
	-0.433954	-0.207507	-0.679398	-1.07071	0.177306	0.941398	0.458741	-2.06342	-0.0613292	0.642503	0.206431	-1.17187	0.218619	1.55765	0.224396	0.171262	-0.0698425	0.268818	0.224122	0.0731257	0.523025	0.249967	0.515899	-0.697054	0.282681	1.3726	-0.331462	-0.379362	0.393043	-0.189358	0.449192	nd	-0.606992	-0.846894	0.393197	-1.62771	0.52589	0.309911	nd	-0.0985293	0.522479	0.910142	0.853474	nd	0.852155	1.58599	0.58644	-0.386264	0.364442
	-1.00856	nd	-0.189294	-1.86653	0.0793817	0.297259	0.524159	-0.502391	-0.0327689	-0.184876	nd	nd	0.113621	0.950943	0.693655	-0.497842	nd	-0.0749609	-0.59766	nd	0.0795784	0.656519	nd	nd	0.0359621	0.512414	0.520528	0.239035	0.126156	nd	nd	nd	0.266104	-0.123795	0.521972	-1.0785	0.268355	1.17222	nd	1.35106	0.369066	nd	0.471883	nd	0.846059	1.15505	0.0752991	-0.575381	-0.0263851
	nd	nd	0.164674	-0.676363	0.135829	0.0965839	nd	-0.619676	0.436826	nd	nd	nd	nd	0.596302	0.689588	nd	nd	0.174786	0.120765	nd	nd	-0.2301	nd	nd	0.0661698	0.188927	nd	-1.11434	-0.444894	nd	nd	nd	0.747656	0.575359	nd	nd	0.898659	nd	nd	nd	-0.0452393	nd	nd	nd	nd	1.46812	0.723904	nd	nd
	nd	nd	nd	-1.13177	nd	nd	nd	-0.779103	0.179771	nd	nd	nd	nd	-0.167681	0.200261	nd	nd	0.865508	nd	nd	nd	nd	nd	nd	-0.223122	-0.0472925	nd	nd	nd	nd	nd	nd	-0.331682	-0.56883	nd	nd	nd	nd	nd	nd	nd	nd	nd	nd	nd	0.196775	nd	nd	nd
Mean	-0.66039	-0.292339	-0.253737	-1.23468	0.020849	0.172116	0.0746706	-0.686159	0.337103	0.413378	0.34888	-0.0245081	0.852543	1.05903	0.437861	0.255629	-0.0990641	0.121767	-0.0940414	-0.128054	0.335179	0.827465	0.0423973	0.786504	0.167104	0.471557	0.231943	0.397837	0.37204	0.213078	0.17605	0.835405	0.393086	-0.36023	0.274998	-0.202103	0.865774	0.695402	0.478455	0.477921	0.593218	0.444346	0.269044	0.205146	0.539136	0.820055	0.406172	0.329965	0.434511
SD	0.470869	0.279714	0.234886	1.78165	0.289874	0.504981	0.398568	0.872899	0.335377	0.467615	0.223743	0.987884	0.643562	0.429275	0.548301	1.00146	0.323042	0.597165	0.480807	0.419752	0.410876	0.732448	0.460301	0.991537	0.245808	0.454578	0.354137	0.571653	0.531798	0.470074	0.249931	0.621878	0.622911	0.427571	0.253818	0.746741	0.53743	0.618076	0.28151	0.879304	0.449057	0.354055	0.38668	0.457042	0.450067	0.660389	0.334631	0.844913	0.403999
A	oxo-C6-HSL
B	oxo-C8-HSL
D	oxo-C12-HSL
E	oxo-C14-HSL
[truncated: 15 more columns]
